# Supplementary material for: Genomic prediction based on selective linkage disequilibrium pruning of low-coverage whole-genome sequence variants in a pure Duroc population
Source: Genet Sel Evol. 2023 Oct 18;55:72. doi: 10.1186/s12711-023-00843-w (PMC10583454; doi:10.1186/s12711-023-00843-w)
Supplement: Supplementary file 5 — Additional file 5: Table S2. Number of variants used in each SLDP scenario for AGE. [file 12711_2023_843_MOESM5_ESM.xlsx]

## Sheet: Sheet1
Additional file 5: Table S2, Number of variants used in each SLDP scenario for AGE.
Pvalue/LD	0.05	0.1	0.15	0.2	0.25	0.3	0.35	0.4	0.45	0.5	0.55	0.6	0.65	0.7	0.75	0.8	0.85	0.9	0.95	0.99
0.0001	10748	12499	14502	16904	19591	22768	26314	30516	35340	40817	46877	53775	61290	70245	80321	92645	107666	127433	161009	364589
0.0003	17199	18950	20953	23353	26039	29216	32758	36958	41781	47257	53315	60210	67724	76674	86748	99070	114085	133846	167406	370836
0.0005	23090	24839	26841	29236	31919	35093	38633	42832	47654	53128	59185	66078	73591	82540	92612	104932	119944	139696	173239	376593
0.0007	28152	29900	31902	34298	36975	40148	43688	47886	52706	58178	64232	71126	78638	87586	97654	109973	124982	144722	178248	381495
0.001	33932	35680	37682	40076	42748	45921	49459	53654	58472	63942	69993	76884	84394	93334	103398	115710	130715	150447	183954	387056
0.003	91309	93045	95044	97430	100088	103244	106764	110946	115744	121194	127228	134097	141585	150495	160512	172790	187741	207407	240771	442926
0.005	142508	144236	146233	148615	151262	154401	157911	162087	166869	172307	178318	185163	192631	201518	211505	223755	238638	258229	291457	492794
0.007	199296	201018	203007	205384	208025	211149	214647	218805	223565	228979	234977	241803	249251	258107	268063	280265	295102	314604	347703	548104
0.01	228965	230686	232673	235043	237684	240797	244291	248449	253206	258608	264600	271411	278852	287707	297642	309811	324603	344055	377075	576960
