# Supplementary material for: Genomic prediction based on selective linkage disequilibrium pruning of low-coverage whole-genome sequence variants in a pure Duroc population
Source: Genet Sel Evol. 2023 Oct 18;55:72. doi: 10.1186/s12711-023-00843-w (PMC10583454; doi:10.1186/s12711-023-00843-w)
Supplement: Supplementary file 6 — Additional file 6: Table S3. Number of variants used in each SLDP scenario for BF. [file 12711_2023_843_MOESM6_ESM.xlsx]

## Sheet: Sheet2
Additional file 6: Table S3, Number of variants used in each SLDP scenario for BF.
Pvalue/LD	0.05	0.1	0.15	0.2	0.25	0.3	0.35	0.4	0.45	0.5	0.55	0.6	0.65	0.7	0.75	0.8	0.85	0.9	0.95	0.99
0.0001	13669	15421	17423	19826	22515	25691	29238	33439	38263	43740	49798	56697	64211	73165	83242	95562	110580	130339	163918	367457
0.0003	17733	19484	21486	23888	26578	29754	33298	37496	42319	47792	53847	60743	68254	77206	87277	99594	114610	134359	167931	371409
0.0005	21109	22859	24860	27262	29952	33128	36671	40868	45690	51161	57215	64109	71617	80564	90635	102952	117962	137709	171266	374668
0.0007	24298	26048	28049	30450	33138	36312	39854	44052	48871	54341	60393	67284	74793	83739	93806	106119	121125	140867	174411	377760
0.001	31557	33307	35307	37708	40394	43566	47107	51303	56121	61587	67635	74526	82030	90974	101037	113340	128340	148074	181599	384828
0.003	86910	88654	90647	93039	95720	98879	102406	106589	111389	116845	122868	129735	137220	146139	156179	168451	183409	203084	236485	438899
0.005	138997	140734	142722	145102	147775	150926	154442	158612	163401	168841	174848	181682	189140	198030	208046	220280	235178	254772	288025	489557
0.007	189916	191646	193630	195999	198666	201804	205306	209456	214228	219652	225646	232460	239889	248746	258731	270931	285781	305315	338419	539075
0.01	260242	261965	263943	266299	268948	272076	275556	279698	284447	289835	295804	302595	309988	318802	328769	340908	355698	375146	408062	607578
