# Supplementary material for: Genomic prediction based on selective linkage disequilibrium pruning of low-coverage whole-genome sequence variants in a pure Duroc population
Source: Genet Sel Evol. 2023 Oct 18;55:72. doi: 10.1186/s12711-023-00843-w (PMC10583454; doi:10.1186/s12711-023-00843-w)
Supplement: Supplementary file 7 — Additional file 7: Table S4. Number of variants used in each SLDP scenario for TTN. [file 12711_2023_843_MOESM7_ESM.xlsx]

## Sheet: Sheet3
Additional file 7: Table S4, Number of variants used in each SLDP scenario for TTN.
Pvalue/LD	0.05	0.1	0.15	0.2	0.25	0.3	0.35	0.4	0.45	0.5	0.55	0.6	0.65	0.7	0.75	0.8	0.85	0.9	0.95	0.99
0.0001	10718	12470	14473	16876	19564	22740	26286	30485	35307	40785	46846	53742	61256	70214	80288	92607	107625	127385	160951	364480
0.0003	17172	18923	20926	23328	26014	29192	32737	36931	41750	47224	53283	60171	67680	76638	86709	99023	114027	133777	167318	370684
0.0005	22223	23973	25976	28378	31063	34240	37785	41977	46793	52267	58323	65205	72715	81669	91736	104042	119036	138778	172305	375566
0.0007	27784	29534	31537	33939	36623	39797	43340	47528	52344	57818	63872	70753	78261	87215	97275	109579	124570	144305	177824	380961
0.001	40165	41915	43917	46318	49000	52173	55715	59902	64715	70187	76231	83112	90613	99560	109610	121902	136878	156597	190078	392943
0.003	113053	114799	116789	119178	121855	125013	128540	132713	137510	142960	148972	155822	163303	172202	182207	194448	209366	229009	262331	463976
0.005	179330	181070	183047	185426	188091	191236	194753	198911	203688	209122	215107	221931	229374	238231	248206	260404	275268	294838	328014	528555
0.007	228850	230588	232560	234932	237589	240723	244223	248374	253141	258549	264517	271322	278730	287551	297494	309650	324458	343962	376985	576616
0.01	230800	232536	234512	236884	239546	242685	246176	250330	255087	260494	266466	273277	280682	289529	299455	311604	326391	345864	378861	578678
